# Supplementary material for: Prediction Models and Decision Aids for Women with Ductal Carcinoma In Situ: A Systematic Literature Review
Source: Cancers (Basel). 2022 Jul 2;14(13):3259. doi: 10.3390/cancers14133259 (PMC9265509; doi:10.3390/cancers14133259)
Supplement: Supplementary file 1 [file cancers-14-03259-s001.zip]

Archive with 1 entries (1 files):
- cancers-1794476-supplementary.pdf
